# Supplementary material for: Senescence-driven solubilization of biomass is the main source of kelp-derived dissolved organic carbon to the coastal ocean
Source: Commun Biol. 2025 Aug 7;8:1172. doi: 10.1038/s42003-025-08477-y (PMC12331991; doi:10.1038/s42003-025-08477-y)
Supplement: Supplementary file 4 — Supplementary Data 1 [file 42003_2025_8477_MOESM4_ESM.xlsx]

## Sheet: MP_DOC_NPP_phys_env_sum
date	reef	season	blade	lightlevel_timepoint	wet_mass_	dry_mass_g	length_cm	width_cm	age_d	PAR	chlA_nmol_g	FX_nmol_g	chlA_g_g	NPP_umolC_g_hr	DOC_umolC_g_hr	tissue_C_percent	tissue_N_percent	C_N	C_N_mol_mol	Chl_C	growth_rate_hr	N_N_uM	a270_m_g_l_hr	flag	flag_note
2023-08-09	MK	Summer	1	1	21.372	2.831	76	10	16	0	256	177	0.00173	-24.6	0.7	28.59	0.92	30.97	36.2511	0.006	-0.001	1.1	0.037	1
2023-08-09	MK	Summer	2	1	23.186	3.151	73	10	16	0	281	200	0.00184	-22.8	-0.3	29.26	0.93	31.56	36.7017	0.0063	-0.001	1.8	0.03	1
2023-08-09	MK	Summer	3	1	16.483	2.339	53	10	16	0	172	132	0.00108	-23.8	-0.5	29.38	0.84	34.81	40.8007	0.0037	-0.001	1.1	0.065	1
2023-08-09	MK	Summer	4	2	23.1	2.818	75	11	16	72	294	220	0.00215	55.8	0.5	26.66	0.95	27.94	32.7365	0.0081	0.003	0.5	0.087	1
2023-08-09	MK	Summer	5	2	23.404	2.704	68	10	16	75	258	197	0.00199	58.9	0.2	26.21	0.89	29.34	34.3536	0.0076	0.003	0.9	0.097	1
2023-08-09	MK	Summer	6	2	27.014	2.978	78	10	16	60	256	186	0.00208	45.1	0.9	23.64	0.94	25.07	29.3369	0.0088	0.002	1.4	0.079	1
2023-08-09	MK	Summer	1	3	21.372	2.831	76	10	16	135	256	177	0.00173	138.2	1.8	28.59	0.92	30.97	36.2511	0.006	0.006	2.8	0.027	1
2023-08-09	MK	Summer	2	3	23.186	3.151	73	10	16	130	281	200	0.00184	118.2	0	29.26	0.93	31.56	36.7017	0.0063	0.005	3.2	0.036	1
2023-08-09	MK	Summer	3	3	16.483	2.339	53	10	16	90	172	132	0.00108	110.2	1.9	29.38	0.84	34.81	40.8007	0.0037	0.005	2.6	0.062	1
2023-08-09	MK	Summer	4	4	23.1	2.818	75	11	16	280	294	220	0.00215	177.2	5.8	26.66	0.95	27.94	32.7365	0.0081	0.008	1.6	0.124	1
2023-08-09	MK	Summer	5	4	23.404	2.704	68	10	16	320	258	197	0.00199	164.1	3.8	26.21	0.89	29.34	34.3536	0.0076	0.008	2.1	0.119	1
2023-08-09	MK	Summer	6	4	27.014	2.978	78	10	16	280	256	186	0.00208	142.2	8.1	23.64	0.94	25.07	29.3369	0.0088	0.007	2.8	0.122	1
2023-08-09	MK	Summer	1	5	21.372	2.831	76	10	16	473	256	177	0.00173	220.7	1	28.59	0.92	30.97	36.2511	0.006	0.009	5.3	0.068	1
2023-08-09	MK	Summer	2	5	23.186	3.151	73	10	16	475	281	200	0.00184	185.8	1.8	29.26	0.93	31.56	36.7017	0.0063	0.008	5.3	0.068	1
2023-08-09	MK	Summer	3	5	16.483	2.339	53	10	16	348	172	132	0.00108	188	2.1	29.38	0.84	34.81	40.8007	0.0037	0.008	5.1	0.055	1
2023-08-09	MK	Summer	4	6	23.1	2.818	75	11	16	1320	294	220	0.00215	264.9	3.5	26.66	0.95	27.94	32.7365	0.0081	0.012	4.7	0.124	1
2023-08-09	MK	Summer	5	6	23.404	2.704	68	10	16	1359	258	197	0.00199	240.2	3.9	26.21	0.89	29.34	34.3536	0.0076	0.011	4.9	0.132	1
2023-08-09	MK	Summer	6	6	27.014	2.978	78	10	16	1218	256	186	0.00208	198.2	7.9	23.64	0.94	25.07	29.3369	0.0088	0.01	4.8	0.08	1
2023-08-23	MK	Summer	1	1	17.494	2.41	54	9	30	0	273	179	0.00177	-18.5	1.9	28.99	1	29.1	33.8176	0.0061	-0.001	2.8	0.04	1
2023-08-23	MK	Summer	2	1	15.07	1.735	46	10	30	0	206	124	0.0016	-22.6	32.1	24.95	0.87	28.55	33.4539	0.0064	-0.001	3.6		2	Stir bar damaged Blade 2 between timepoints 2-3. Blade 2 previously (T0-T1 and T1-T2) had release rates of 4.7 and 5.9 respectively. Excluded this DOC data from analysis.
2023-08-23	MK	Summer	3	1	15.175	1.705	47	10	30	0	198	122	0.00157	-17.4	16.1	24.38	0.76	32.09	37.421	0.0065	-0.001	4		2	Stir bar damaged Blade 3 between timepoints 2-3. Blade 3 previously (T0-T1 and T1-T2) had release rates of -1.2 and 3.9 respectively. Excluded this DOC data from analysis.
2023-08-23	MK	Summer	4	2	17.313	2.252	60	9	30	72	251	183	0.00172	53.9	-0.2	28.66	1.02	28.15	32.7771	0.006	0.002	2.5	0.019	1
2023-08-23	MK	Summer	5	2	17.932	2.039	59	9	30	70	231	154	0.00182	65.1	1.6	25.62	0.81	31.64	36.8968	0.0071	0.003	2	0.051	1
2023-08-23	MK	Summer	6	2	14.129	1.959	55	8	30	66	271	195	0.00175	39.2	0.5	28.49	0.94	30.22	35.3557	0.0061	0.002	3.6	0.034	1
2023-08-23	MK	Summer	1	3	17.494	2.41	54	9	30	125	273	179	0.00177	99.7	0.8	28.99	1	29.1	33.8176	0.0061	0.004	4.2	0.035	1
2023-08-23	MK	Summer	2	3	15.07	1.735	46	10	30	110	206	124	0.0016	92.5	4.7	24.95	0.87	28.55	33.4539	0.0064	0.004	4.7	0.182	1
2023-08-23	MK	Summer	3	3	15.175	1.705	47	10	30	74	198	122	0.00157	69.6	3.9	24.38	0.76	32.09	37.421	0.0065	0.003	4.9	0.046	1
2023-08-23	MK	Summer	4	4	17.313	2.252	60	9	30	267	251	183	0.00172	143.4	2.6	28.66	1.02	28.15	32.7771	0.006	0.006	3.9	0.052	1
2023-08-23	MK	Summer	5	4	17.932	2.039	59	9	30	288	231	154	0.00182	153.4	0	25.62	0.81	31.64	36.8968	0.0071	0.007	3.5	0.047	1
2023-08-23	MK	Summer	6	4	14.129	1.959	55	8	30	250	271	195	0.00175	114.7	1.8	28.49	0.94	30.22	35.3557	0.0061	0.005	4.7	0.013	1
2023-08-23	MK	Summer	1	5	17.494	2.41	54	9	30	525	273	179	0.00177	165.2	3.7	28.99	1	29.1	33.8176	0.0061	0.007	5.9	0.031	1
2023-08-23	MK	Summer	2	5	15.07	1.735	46	10	30	545	206	124	0.0016	124.4	5.9	24.95	0.87	28.55	33.4539	0.0064	0.006	6.1	0.164	1
2023-08-23	MK	Summer	3	5	15.175	1.705	47	10	30	400	198	122	0.00157	110.5	-1.2	24.38	0.76	32.09	37.421	0.0065	0.005	6.1	0.061	1
2023-08-23	MK	Summer	4	6	17.313	2.252	60	9	30	1395	251	183	0.00172	179.9	2	28.66	1.02	28.15	32.7771	0.006	0.008	5.8	0.051	1
2023-08-23	MK	Summer	5	6	17.932	2.039	59	9	30	1517	231	154	0.00182	190.5	2.2	25.62	0.81	31.64	36.8968	0.0071	0.009	5.7	0.087	1
2023-08-23	MK	Summer	6	6	14.129	1.959	55	8	30	1295	271	195	0.00175	163.2	3.9	28.49	0.94	30.22	35.3557	0.0061	0.007	6.3	0.038	1
2023-09-05	MK	Summer	1	1	19.159	2.763	55	9	43	0	325	203	0.00201	-15.1	0.1	29.66	0.91	32.63	38.0211	0.0068	-0.001	0.9	0.052	1
2023-09-05	MK	Summer	2	1	13.39	1.508	40	8	43	0	182	142	0.00145	-15.5	2.2	25.16	0.75	33.77	39.1331	0.0057	-0.001	2.7	0.152	1
2023-09-05	MK	Summer	3	1	11.476	1.312	30	8	43	0	232	155	0.00181	-19.2	2.7	24.95	1	24.9	29.1049	0.0073	-0.001	3.5	0.125	1
2023-09-05	MK	Summer	4	2	19.435	2.864	61	8	43	62	326	209	0.00198	37.7	0.2	30.23	0.91	33.24	38.7518	0.0065	0.001	3.5	0.057	1
2023-09-05	MK	Summer	5	2	10.778	1.232	33	8	43	65	213	142	0.00167	36.1	0	24.89	0.84	29.69	34.5653	0.0067	0.002	0.9	0.062	1
2023-09-05	MK	Summer	6	2	15.049	1.373	33	8	43	51	263	139	0.00258	43.5	4.9	20.88	1.02	20.37	23.8795	0.0123	0.003	2.2	0.148	1
2023-09-05	MK	Summer	1	3	19.159	2.763	55	9	43	115	325	203	0.00201	93.8	1.7	29.66	0.91	32.63	38.0211	0.0068	0.004	2.3	0.077	1
2023-09-05	MK	Summer	2	3	13.39	1.508	40	8	43	121	182	142	0.00145	65	2.2	25.16	0.75	33.77	39.1331	0.0057	0.003	3.7	0.172	1
2023-09-05	MK	Summer	3	3	11.476	1.312	30	8	43	90	232	155	0.00181	63.3	1.7	24.95	1	24.9	29.1049	0.0073	0.003	4.2	0.155	1
2023-09-05	MK	Summer	4	4	19.435	2.864	61	8	43	270	326	209	0.00198	118.1	1.9	30.23	0.91	33.24	38.7518	0.0065	0.005	2.4	0.09	1
2023-09-05	MK	Summer	5	4	10.778	1.232	33	8	43	307	213	142	0.00167	83.5	3	24.89	0.84	29.69	34.5653	0.0067	0.004	4.2	0.08	1
2023-09-05	MK	Summer	6	4	15.049	1.373	33	8	43	245	263	139	0.00258	112.9	5.8	20.88	1.02	20.37	23.8795	0.0123	0.006	3.4	0.163	1
2023-09-05	MK	Summer	1	5	19.159	2.763	55	9	43	451	325	203	0.00201	149.8	0.9	29.66	0.91	32.63	38.0211	0.0068	0.006	4.5	0.096	1
2023-09-05	MK	Summer	2	5	13.39	1.508	40	8	43	470	182	142	0.00145	84.5	3.2	25.16	0.75	33.77	39.1331	0.0057	0.004	4.9	0.21	1
2023-09-05	MK	Summer	3	5	11.476	1.312	30	8	43	342	232	155	0.00181	98.1	4.9	24.95	1	24.9	29.1049	0.0073	0.005	5	0.169	1
2023-09-05	MK	Summer	4	6	19.435	2.864	61	8	43	1225	326	209	0.00198	159	3.5	30.23	0.91	33.24	38.7518	0.0065	0.006	4.4	0.117	1
2023-09-05	MK	Summer	5	6	10.778	1.232	33	8	43	1290	213	142	0.00167	104.3	0.7	24.89	0.84	29.69	34.5653	0.0067	0.005	4.9	0.12	1
2023-09-05	MK	Summer	6	6	15.049	1.373	33	8	43	1095	263	139	0.00258	148	6.7	20.88	1.02	20.37	23.8795	0.0123	0.009	4.6	0.24	1
2023-09-26	MK	Summer	1	1	22.384	2.967	55	8	64	0	208	65	0.0014	-18.3	1.9	27.43	0.81	33.66	39.5035	0.0051	-0.001	1	0.108	1
2023-09-26	MK	Summer	2	1	12.701	1.594	37	8	64	0	147	80	0.00105	-17.9	4.9	26.47	0.76	34.75	40.6289	0.0039	-0.001	1.4	0.329	1
2023-09-26	MK	Summer	3	1	10.051	1.124	27	7	64	0	71	39	0.00057	-23.4	41.5	24.9	0.63	39.82	46.1056	0.0023	-0.001	2	0.824	1
2023-09-26	MK	Summer	4	2	8.131	0.911	27	8	64	56	25	42	0.0002	-15.8	44.5	24.46	0.68	35.94	41.9607	0.0008	-0.001	2.6	1.825	1
2023-09-26	MK	Summer	5	2	9.887	1.184	30	8	64	60	37	44	0.00027	-2	2.9	24.99	0.76	33.01	38.3573	0.0011	0	2	0.41	1
2023-09-26	MK	Summer	6	2	20.882	2.536	49	8	64	51	221	72	0.00163	22.6	3.5	25.19	0.8	31.64	36.731	0.0065	0.001	1.7	0.177	1
2023-09-26	MK	Summer	1	3	22.384	2.967	55	8	64	121	208	65	0.0014	61	3	27.43	0.81	33.66	39.5035	0.0051	0.003	2.1	0.173	1
2023-09-26	MK	Summer	2	3	12.701	1.594	37	8	64	115	147	80	0.00105	40.7	4.1	26.47	0.76	34.75	40.6289	0.0039	0.002	2.5	0.315	1
2023-09-26	MK	Summer	3	3	10.051	1.124	27	7	64	85	71	39	0.00057	4.3	42.2	24.9	0.63	39.82	46.1056	0.0023	0	3	0.891	1
2023-09-26	MK	Summer	4	4	8.131	0.911	27	8	64	268	25	42	0.0002	-2	41.7	24.46	0.68	35.94	41.9607	0.0008	0	3.2	2.468	1
2023-09-26	MK	Summer	5	4	9.887	1.184	30	8	64	315	37	44	0.00027	18.1	2.8	24.99	0.76	33.01	38.3573	0.0011	0.001	2.8	0.334	1
2023-09-26	MK	Summer	6	4	20.882	2.536	49	8	64	236	221	72	0.00163	57	2.8	25.19	0.8	31.64	36.731	0.0065	0.003	2.7	0.213	1
2023-09-26	MK	Summer	1	5	22.384	2.967	55	8	64	468	208	65	0.0014	93.9	4.6	27.43	0.81	33.66	39.5035	0.0051	0.004	3.5	0.217	1
2023-09-26	MK	Summer	2	5	12.701	1.594	37	8	64	465	147	80	0.00105	86.3	4.7	26.47	0.76	34.75	40.6289	0.0039	0.004	3.7	0.328	1
2023-09-26	MK	Summer	3	5	10.051	1.124	27	7	64	345	71	39	0.00057	11.3	39.5	24.9	0.63	39.82	46.1056	0.0023	0.001	3.5	0.855	1
2023-09-26	MK	Summer	4	6	8.131	0.911	27	8	64	1235	25	42	0.0002	0.1	40.4	24.46	0.68	35.94	41.9607	0.0008	0	4.1	2.602	1
2023-09-26	MK	Summer	5	6	9.887	1.184	30	8	64	1325	37	44	0.00027	32.7	6.2	24.99	0.76	33.01	38.3573	0.0011	0.002	3.8	0.312	1
2023-09-26	MK	Summer	6	6	20.882	2.536	49	8	64	1121	221	72	0.00163	74.8	4.6	25.19	0.8	31.64	36.731	0.0065	0.004	3.7	0.272	1
2023-10-10	MK	Summer	1	1	14.188	1.622	26	9	78	0	120	87	0.00093	-28.1	4.9	24.69	0.72	34.45	40.0022	0.0038	-0.001	2.8	0.236	1
2023-10-10	MK	Summer	2	1	10.602	1.215			78	0	65	52	0.0005	-29.5	11.6	23.93	0.64	37.12	43.6172	0.0021	-0.001	2.2	0.616	1
2023-10-10	MK	Summer	3	1	6.439	0.677	25	5	78	0	11	45	0.0001		64.5	24.44	0.63	38.84	45.2539	0.0004	-0.008	2	1.887	2	No sample taken for DIC
2023-10-10	MK	Summer	4	2	12.304	1.357	25	8	78	42	94	71	0.00076	-30.3	25.8	23.4	0.68	34.4	40.1423	0.0032	-0.002	2.2	0.638	1
2023-10-10	MK	Summer	5	2	10.364	1.129	25	7	78	47	95	70	0.00078	-6.3	19.3	23.98	0.68	35.47	41.1373	0.0032	0	1.9	0.733	1
2023-10-10	MK	Summer	6	2	9.821	1.074	24	6	78	49	96	79	0.00078	26.5	18.8	23.82	0.66	35.86	42.1011	0.0033	0.001	2.6	0.469	1
2023-10-10	MK	Summer	1	3	14.188	1.622	26	9	78	110	120	87	0.00093	61	2.8	24.69	0.72	34.45	40.0022	0.0038	0.003	3.1	0.234	1
2023-10-10	MK	Summer	2	3	10.602	1.215			78	110	65	52	0.0005	43.9	14	23.93	0.64	37.12	43.6172	0.0021	0.002	2.9	0.602	1
2023-10-10	MK	Summer	3	3	6.439	0.677	25	5	78	75	11	45	0.0001		64.9	24.44	0.63	38.84	45.2539	0.0004	0.008	2.9	2.527	2	No sample taken for DIC
2023-10-10	MK	Summer	4	4	12.304	1.357	25	8	78	212	94	71	0.00076	54.9	31.6	23.4	0.68	34.4	40.1423	0.0032	0.003	2.9	0.687	1
2023-10-10	MK	Summer	5	4	10.364	1.129	25	7	78	167	95	70	0.00078	42.9	29.5	23.98	0.68	35.47	41.1373	0.0032	0.002	2.7	0.964	1
2023-10-10	MK	Summer	6	4	9.821	1.074	24	6	78	190	96	79	0.00078	19	21.2	23.82	0.66	35.86	42.1011	0.0033	0.001	3.1	0.572	1
2023-10-10	MK	Summer	1	5	14.188	1.622	26	9	78	469	120	87	0.00093	36.6	5.1	24.69	0.72	34.45	40.0022	0.0038	0.002	3.5	0.255	1
2023-10-10	MK	Summer	2	5	10.602	1.215			78	351	65	52	0.0005	25.7	11.2	23.93	0.64	37.12	43.6172	0.0021	0.001	3.5	0.572	1
2023-10-10	MK	Summer	3	5	6.439	0.677	25	5	78	356	11	45	0.0001	-18.6	65.3	24.44	0.63	38.84	45.2539	0.0004	-0.001	3.5	2.198	1
2023-10-10	MK	Summer	4	6	12.304	1.357	25	8	78	1070	94	71	0.00076	8.7	29.1	23.4	0.68	34.4	40.1423	0.0032	0	3.4	0.792	1
2023-10-10	MK	Summer	5	6	10.364	1.129	25	7	78	1090	95	70	0.00078	21.9	22.6	23.98	0.68	35.47	41.1373	0.0032	0.001	3.4	0.957	1
2023-10-10	MK	Summer	6	6	9.821	1.074	24	6	78	1140	96	79	0.00078	16.9	18.6	23.82	0.66	35.86	42.1011	0.0033	0.001	3.5	0.471	1
2024-04-17	MK	Spring	1	1	20.614	2.836	55	9	16	0	432	323	0.0028	-20.9	0.7	27.94	2.6	10.76	12.5357	0.01	-0.001	6.4		1
2024-04-17	MK	Spring	2	1	25.276	3.169	65	9	16	0	489	356	0.00349	-23.7	0.9	24.78	2.66	9.31	10.8671	0.0141	-0.001	3.4		1
2024-04-17	MK	Spring	3	1	25.051	3.39	64	8	16	0	466	354	0.00308	-17.6	0.2	27.36	2.7	10.13	11.8208	0.0113	-0.001	4.8		1
2024-04-17	MK	Spring	4	2	17.231	1.89	57	7	16	47	692	486	0.00563	46.8	2.1	24.8	2.74	9.06	10.5584	0.0227	0.002	5.8		1
2024-04-17	MK	Spring	5	2	23.047	2.738	60	10	16	53	386	283	0.0029	40.6	2.6	25.37	2.59	9.79	11.4266	0.0114	0.002	4.7		1
2024-04-17	MK	Spring	6	2	22.003	2.819	62	10	16	45	445	490	0.00311	35.4	1.2	27.19	2.82	9.63	11.2475	0.0114	0.002	4.1		1
2024-04-17	MK	Spring	1	3	20.614	2.836	55	9	16	191	432	323	0.0028	83.5	1.9	27.94	2.6	10.76	12.5357	0.01	0.004	9.9		1
2024-04-17	MK	Spring	2	3	25.276	3.169	65	9	16	189	489	356	0.00349	107.1	2.8	24.78	2.66	9.31	10.8671	0.0141	0.005	7.2		1
2024-04-17	MK	Spring	3	3	25.051	3.39	64	8	16	156	466	354	0.00308	85.2	1.4	27.36	2.7	10.13	11.8208	0.0113	0.004	8.4		1
2024-04-17	MK	Spring	4	4	17.231	1.89	57	7	16	244	692	486	0.00563	130.7	4.8	24.8	2.74	9.06	10.5584	0.0227	0.006	8.8		1
2024-04-17	MK	Spring	5	4	23.047	2.738	60	10	16	247	386	283	0.0029	100.6	1.9	25.37	2.59	9.79	11.4266	0.0114	0.005	8.1		1
2024-04-17	MK	Spring	6	4	22.003	2.819	62	10	16	217	445	490	0.00311	101.3	2.9	27.19	2.82	9.63	11.2475	0.0114	0.004	7.7		1
2024-04-17	MK	Spring	1	5	20.614	2.836	55	9	16	610	432	323	0.0028	107.4	2.8	27.94	2.6	10.76	12.5357	0.01	0.005	13.6		1
2024-04-17	MK	Spring	2	5	25.276	3.169	65	9	16	672	489	356	0.00349	156.7	3.9	24.78	2.66	9.31	10.8671	0.0141	0.008	12.8		1
2024-04-17	MK	Spring	3	5	25.051	3.39	64	8	16	530	466	354	0.00308	117.4	2.3	27.36	2.7	10.13	11.8208	0.0113	0.005	13.1		1
2024-04-17	MK	Spring	4	6	17.231	1.89	57	7	16	1058	692	486	0.00563	195.6	6.6	24.8	2.74	9.06	10.5584	0.0227	0.009	13.3		1
2024-04-17	MK	Spring	5	6	23.047	2.738	60	10	16	1272	386	283	0.0029	148.1	3.1	25.37	2.59	9.79	11.4266	0.0114	0.007	13.1		1
2024-04-17	MK	Spring	6	6	22.003	2.819	62	10	16	1145	445	490	0.00311	157.1	3.2	27.19	2.82	9.63	11.2475	0.0114	0.007	12.9		1
2024-05-07	MK	Spring	1	1	31.827	3.27	47	11	37	0	413	249	0.00359	-16	0.5	25.19	2.36	10.69	12.4512	0.0143	-0.001	9.6		1
2024-05-07	MK	Spring	2	1	27.363	2.907	50	8	37	0	541	330	0.00455	-18	1	26.87	2.74	9.8	11.4396	0.0169	-0.001	8.8		1
2024-05-07	MK	Spring	3	1	23.693	2.138	50	7	37	0	457	227	0.00453	-25	1.3	22.81	2.37	9.63	11.2272	0.0198	-0.001	10		1
2024-05-07	MK	Spring	4	2	30.977	3.278	50	8	37	47	408	254	0.00344	29	0.2	27.54	2.62	10.53	12.2619	0.0125	0.001	9		1
2024-05-07	MK	Spring	5	2	25.984	2.365	44	9	37	57	419	226	0.00411	40	1.1	26	2.56	10.14	11.8475	0.0158	0.002	8.1		1
2024-05-07	MK	Spring	6	2	31.492	3.224	54	8	37	46	310	190	0.00271	22	1.2	29.13	2.51	11.61	13.5382	0.0093	0.001	8.7		1
2024-05-07	MK	Spring	1	3	31.827	3.27	47	11	37	109	413	249	0.00359	60	1	25.19	2.36	10.69	12.4512	0.0143	0.003	12.8		1
2024-05-07	MK	Spring	2	3	27.363	2.907	50	8	37	107	541	330	0.00455	82	1.2	26.87	2.74	9.8	11.4396	0.0169	0.004	13.1		1
2024-05-07	MK	Spring	3	3	23.693	2.138	50	7	37	83	457	227	0.00453	105	2.2	22.81	2.37	9.63	11.2272	0.0198	0.006	11.6		1
2024-05-07	MK	Spring	4	4	30.977	3.278	50	8	37	221	408	254	0.00344	82	2.3	27.54	2.62	10.53	12.2619	0.0125	0.004	13.6		1
2024-05-07	MK	Spring	5	4	25.984	2.365	44	9	37	235	419	226	0.00411	113	3.4	26	2.56	10.14	11.8475	0.0158	0.005	12.8		1
2024-05-07	MK	Spring	6	4	31.492	3.224	54	8	37	226	310	190	0.00271	77	2	29.13	2.51	11.61	13.5382	0.0093	0.003	12.8		1
2024-05-07	MK	Spring	1	5	31.827	3.27	47	11	37	496	413	249	0.00359	121	0.8	25.19	2.36	10.69	12.4512	0.0143	0.006	18.4		1
2024-05-07	MK	Spring	2	5	27.363	2.907	50	8	37	511	541	330	0.00455	131	2.8	26.87	2.74	9.8	11.4396	0.0169	0.006	18.5		1
2024-05-07	MK	Spring	3	5	23.693	2.138	50	7	37	365	457	227	0.00453	168	3.9	22.81	2.37	9.63	11.2272	0.0198	0.009	18.9		1
2024-05-07	MK	Spring	4	6	30.977	3.278	50	8	37	1191	408	254	0.00344	104	2.4	27.54	2.62	10.53	12.2619	0.0125	0.005	18.8		1
2024-05-07	MK	Spring	5	6	25.984	2.365	44	9	37	1361	419	226	0.00411	172	6	26	2.56	10.14	11.8475	0.0158	0.008	18.3		1
2024-05-07	MK	Spring	6	6	31.492	3.224	54	8	37	1153	310	190	0.00271	120	3.2	29.13	2.51	11.61	13.5382	0.0093	0.005	18.4		1
2024-05-28	MK	Spring	1	1	17.532	3.088			58	0	285	161	0.00145	-20.1	0.8	33.51	3.73	8.99	10.48	0.0043	-0.001	11.2		1
2024-05-28	MK	Spring	2	1	11.898	1.409			58	0	340	166	0.00257	-21.4	3.3	24.1	2.4	10.06	11.7139	0.0107	-0.001	12.7		1
2024-05-28	MK	Spring	3	1	17.931	2.086			58	0	378	180	0.0029	-28.8	1.1	23.08	2.21	10.46	12.1826	0.0126	-0.001	7.5		1
2024-05-28	MK	Spring	4	2	20.452	3.04			58	52	410	235	0.00247	17.2	1.7	27.86	3.08	9.03	10.5518	0.0089	0.001	7.6		1
2024-05-28	MK	Spring	5	2	11.098	1.246			58	62	333	164	0.00265	28.9	0.2	22.38	2.18	10.25	11.9756	0.0118	0.002	13.5		1
2024-05-28	MK	Spring	6	2	11.601	1.19			58	50	251	142	0.00218	-15.4	19.2	22.21	2.1	10.56	12.3374	0.0098	-0.001	13.5		1
2024-05-28	MK	Spring	1	3	17.532	3.088			58	121	285	161	0.00145	49.5	2.2	33.51	3.73	8.99	10.48	0.0043	0.002	15.1		1
2024-05-28	MK	Spring	2	3	11.898	1.409			58	113	340	166	0.00257	62.1	2.8	24.1	2.4	10.06	11.7139	0.0107	0.003	15.7		1
2024-05-28	MK	Spring	3	3	17.931	2.086			58	87	378	180	0.0029	89.7	2.3	23.08	2.21	10.46	12.1826	0.0126	0.005	12.6		1
2024-05-28	MK	Spring	4	4	20.452	3.04			58	300	410	235	0.00247	72.4	4	27.86	3.08	9.03	10.5518	0.0089	0.003	12.6		1
2024-05-28	MK	Spring	5	4	11.098	1.246			58	307	333	164	0.00265	97.8	3.6	22.38	2.18	10.25	11.9756	0.0118	0.005	16.3		1
2024-05-28	MK	Spring	6	4	11.601	1.19			58	250	251	142	0.00218	36.6	27.7	22.21	2.1	10.56	12.3374	0.0098	0.002	16.7		1
2024-05-28	MK	Spring	1	5	17.532	3.088			58	429	285	161	0.00145	68.8	3.1	33.51	3.73	8.99	10.48	0.0043	0.002	18.7		1
2024-05-28	MK	Spring	2	5	11.898	1.409			58	411	340	166	0.00257	105.2	4.7	24.1	2.4	10.06	11.7139	0.0107	0.005	18.9		1
2024-05-28	MK	Spring	3	5	17.931	2.086			58	306	378	180	0.0029	153.2	6.8	23.08	2.21	10.46	12.1826	0.0126	0.008	18.6		1
2024-05-28	MK	Spring	4	6	20.452	3.04			58	1203	410	235	0.00247	111.9	6.2	27.86	3.08	9.03	10.5518	0.0089	0.005	18.9		1
2024-05-28	MK	Spring	5	6	11.098	1.246			58	1261	333	164	0.00265	137.3	7.3	22.38	2.18	10.25	11.9756	0.0118	0.007	19.5		1
2024-05-28	MK	Spring	6	6	11.601	1.19			58	1055	251	142	0.00218	64.9	25.5	22.21	2.1	10.56	12.3374	0.0098	0.004	19.7		1
2024-06-16	MK	Spring	1	1	7.547	0.753			77	0	61	49	0.00054	-9	18.2	21.52	1.18	18.26	21.2743	0.0025	-0.001	9.6		1
2024-06-16	MK	Spring	2	1	5.902	0.596			77	0	149	91	0.00132	-21	33.8	22.92	1.57	14.59	17.0298	0.0058	-0.001	9.7		1
2024-06-16	MK	Spring	3	1	14.478	1.74			77	0	252	122	0.00188	-22	2.2	26.57	2.28	11.64	13.5941	0.0071	-0.001	10.7		1
2024-06-16	MK	Spring	4	2	13.195	1.531			77	38	292	135	0.00225	15	2.1	25.06	2.33	10.75	12.5464	0.009	0.001	6.5		1
2024-06-16	MK	Spring	5	2	10.059	1.071			77	53	95	73	0.0008	4	8.2	22.23	1.28	17.35	20.2593	0.0036	0	7.5		1
2024-06-16	MK	Spring	6	2	9.417	1.001			77	48	59	53	0.00049	-11	10.9	21.77	1.16	18.79	21.8925	0.0023	-0.001	7.7		1
2024-06-16	MK	Spring	1	3	7.547	0.753			77	170	61	49	0.00054	-28	21.8	21.52	1.18	18.26	21.2743	0.0025	-0.002	11		1
2024-06-16	MK	Spring	2	3	5.902	0.596			77	168	149	91	0.00132	12	29.5	22.92	1.57	14.59	17.0298	0.0058	0.001	10.6		1
2024-06-16	MK	Spring	3	3	14.478	1.74			77	138	252	122	0.00188	73	1.4	26.57	2.28	11.64	13.5941	0.0071	0.003	11.1		1
2024-06-16	MK	Spring	4	4	13.195	1.531			77	233	292	135	0.00225	74	3.4	25.06	2.33	10.75	12.5464	0.009	0.004	8.5		1
2024-06-16	MK	Spring	5	4	10.059	1.071			77	293	95	73	0.0008	50	7.6	22.23	1.28	17.35	20.2593	0.0036	0.003	9		1
2024-06-16	MK	Spring	6	4	9.417	1.001			77	234	59	53	0.00049	46	3.9	21.77	1.16	18.79	21.8925	0.0023	0.003	9.4		1
2024-06-16	MK	Spring	1	5	7.547	0.753			77	737	61	49	0.00054	4	27.8	21.52	1.18	18.26	21.2743	0.0025	0	10.8		1
2024-06-16	MK	Spring	2	5	5.902	0.596			77	657	149	91	0.00132	67	35.2	22.92	1.57	14.59	17.0298	0.0058	0.004	11.2		1
2024-06-16	MK	Spring	3	5	14.478	1.74			77	495	252	122	0.00188	117	2.6	26.57	2.28	11.64	13.5941	0.0071	0.005	11.6		1
2024-06-16	MK	Spring	4	6	13.195	1.531			77	1161	292	135	0.00225	110	3.3	25.06	2.33	10.75	12.5464	0.009	0.005	10.7		1
2024-06-16	MK	Spring	5	6	10.059	1.071			77	1331	95	73	0.0008	51	7.3	22.23	1.28	17.35	20.2593	0.0036	0.003	10.7		1
2024-06-16	MK	Spring	6	6	9.417	1.001			77	1206	59	53	0.00049	43	13.7	21.77	1.16	18.79	21.8925	0.0023	0.002	10.9		1

## Sheet: variable descriptions
variable	description
date	date kelp blade was collected for incubation
reef	Kelp forest (Mohawk Reef) where blades were collected
season	season kelp cohort was established and sampled
blade	replicate blade (# 1-6)
lightlevel_timepoint	unique combination of light level and period each blade was exposed to. The 6 blades were in two groups, each group was exposed to three unique light levels.
wet_mass_	wet mass of the kelp blade
dry_mass_g	dry mass of the kelp blade
length_cm	length of the kelp blade
width_cm	width of the kelp blade
age_d	tissue age
PAR	light intensity measured in photosynthetic photon flux density
chlA_nmol_g	chlorophyl a content of kelp blade per gram of wet weight
FX_nmol_g	fucoxanthin content of kelp blade per gram of wet weight
chlA_g_g	grams of Chlorophyll a per gram of dry weight
NPP_umolC_g_hr	photosynthetic rate measurement
DOC_umolC_g_hr	DOC production rate
tissue_C_percent	grams of carbon per gram of kelp dry weight (%)
tissue_N_percent	grams of nitrogen per gram of kelp dry weight (%)
C_N	carbon to nitrogen ration (grams to gram)
C_N_mol_mol	carbon to nitrogen ration (mole to mole)
Chl_C	kelp blade chlorophyll a to carbon ratio
growth_rate_hr	instantaneous growth rate (NPP_umolC_g_hr / (tissue_C_percent * dry_mass_g)
N_N_uM	nitrate nitrite concentration
a270_m_g_l_hr	rate of CDOM production by giant kelp specifically at 270 nm
flag	error note
flag_note	reason for error
